# Supplementary material for: Multiparametric Circulating Tumor Cell Analysis to Select Targeted Therapies for Breast Cancer Patients
Source: Cancers (Basel). 2021 Nov 29;13(23):6004. doi: 10.3390/cancers13236004 (PMC8657376; doi:10.3390/cancers13236004)
Supplement: Supplementary file 1 [file cancers-13-06004-s001.zip]

Archive with 1 entries (1 files):
- cancers-1453191-supplementary.pdf
